# Supplementary material for: Stapling of the botulinum type A protease to growth factors and neuropeptides allows selective targeting of neuroendocrine cells
Source: J Neurochem. 2013 May 20;126(2):223–33. doi: 10.1111/jnc.12284 (PMC3758956; doi:10.1111/jnc.12284)
Supplement: Supplementary file 2 [file jnc0126-0223-SD2.txt]

Arsenault etal,‘Staplingof thebotulinumtype Aprotease to growth factors andneuropeptides
allowsselective targeting of neuroendocrine cells’
 
 
SUPPORTINGINFORMATION:
 
Supplementary figure 1: Immunoblot showingSNAP25 cleavage in E18 rat cortical neurons 
treated with the indicated stapled botulinum constructs as revealed using SMI81 antibody
recognizingboth intact and cleaved SNAP25. 
 
 
 
 
Supplementary figure 2: Bar chart showing similar 3H-catecholamine uptake (counts per 
minute, CPM) byPC12 cells (+/-SD)treated ornot with theindicated botulinum molecules.  
 
 
  Arsenault etal,‘Staplingof thebotulinumtype Aprotease to growth factors andneuropeptides
allowsselective targeting of neuroendocrine cells’
 
Supplementary figure 3: A magnified region indicated by the white arrow in the panel 5a
showing presence of cleaved SNAP25 in the ‘neurosphere’ following treatment with BoT-
EGF. Neurons wereimmunostained with an anti-Map2ab (green)and the anti-cleaved SNAP25 
(red)antibodies. Nuclear Hoechst stainingis shown in blue. Horizontal bar: 50 m.
 
 
 
